# Supplementary material for: 1-Chloro-1H-1,2,3-benzotriazole
Source: Acta Crystallogr Sect E Struct Rep Online. 2012 Nov 24;68(Pt 12):o3432. doi: 10.1107/S1600536812044820 (PMC3589014; doi:10.1107/S1600536812044820)
Supplement: Supplementary file 2 [file e-68-o3432-Isup2.hkl]

#
# h,k,l, Fc-squared, Fo-squared, sigma(Fo-squared) and status flag
#
data_I
_shelx_title ' xu5634 in Fdd2 #43'
_shelx_refln_list_code          4
_shelx_F_calc_maximum      416.21
_exptl_crystal_F_000      1248.00
_reflns_d_resolution_high  0.8349
 
loop_
 _symmetry_equiv_pos_as_xyz
 'x, y, z'
 '-x, -y, z'
 '-x+1/4, y+1/4, z+1/4'
 'x+1/4, -y+1/4, z+1/4'
 'x, y+1/2, z+1/2'
 '-x, -y+1/2, z+1/2'
 '-x+1/4, y+3/4, z+3/4'
 'x+1/4, -y+3/4, z+3/4'
 'x+1/2, y, z+1/2'
 '-x+1/2, -y, z+1/2'
 '-x+3/4, y+1/4, z+3/4'
 'x+3/4, -y+1/4, z+3/4'
 'x+1/2, y+1/2, z'
 '-x+1/2, -y+1/2, z'
 '-x+3/4, y+3/4, z+1/4'
 'x+3/4, -y+3/4, z+1/4'
 
_cell_length_a    22.8022
_cell_length_b    14.2637
_cell_length_c     8.2259
_cell_angle_alpha  90.000
_cell_angle_beta   90.000
_cell_angle_gamma  90.000
 
_shelx_F_squared_multiplier     1.000
 
loop_
 _refln_index_h
 _refln_index_k
 _refln_index_l
 _refln_F_squared_calc
 _refln_F_squared_meas
 _refln_F_squared_sigma
 _refln_observed_status
   1   1  -9      234.90      277.60     49.87 o
   3   1  -9      468.07      514.88     46.70 o
   5   1  -9      188.05      220.54     33.09 o
   7   1  -9      441.70      433.90     44.97 o
   9   1  -9      459.38      560.61     59.26 o
  11   1  -9      251.71      362.30     51.34 o
   1   3  -9      266.03      242.96     47.28 o
   3   3  -9      175.91      117.70     42.56 o
   5   3  -9      122.84      173.33     31.40 o
   7   3  -9       42.13       45.69     20.90 o
   9   3  -9      476.89      535.62     56.02 o
   1   5  -9      293.37      332.00     55.27 o
   3   5  -9      141.35      189.63     46.02 o
   5   5  -9      534.38      568.35     73.56 o
   7   5  -9       36.20      116.66     33.41 o
   0   0  -8      560.42      415.01     82.22 o
   4   0  -8      505.97      491.57     62.05 o
   8   0  -8      448.78      438.05     90.03 o
  12   0  -8      269.07      227.79     67.27 o
   2   2  -8       40.09       46.92     15.70 o
   4   2  -8     1866.98     1929.82     83.00 o
   6   2  -8      148.20      106.94     24.98 o
   8   2  -8      151.44      173.70     27.53 o
  10   2  -8      125.07      111.75     32.44 o
  12   2  -8      798.40      966.61     75.59 o
  14   2  -8      145.50      137.08     36.82 o
   0   4  -8     1030.11      876.89    115.17 o
   2   4  -8       41.90       58.93     18.58 o
   4   4  -8      171.21       94.99     35.33 o
   6   4  -8      459.61      468.02     56.97 o
   8   4  -8     1203.04     1322.66    121.80 o
  10   4  -8      189.14      186.89     33.01 o
  12   4  -8       11.87       25.25     20.21 o
  14   4  -8      181.22      194.71     44.10 o
   4   6  -8     2900.89     3077.13    191.18 o
   6   6  -8      187.17      120.30     41.70 o
   8   6  -8       41.01        3.07     21.31 o
  10   6  -8       96.70      113.07     67.10 o
  12   6  -8      781.65      851.37    123.80 o
   6   8  -8      311.83      360.52     74.80 o
   8   8  -8      434.20      423.77     85.52 o
   1   1  -7      888.83      934.83     55.21 o
   3   1  -7     1212.56     1155.65     61.35 o
   5   1  -7     1211.54     1231.43     73.68 o
   7   1  -7      849.62      896.87     63.14 o
   9   1  -7     1017.05      983.46     66.17 o
  11   1  -7     2098.29     2028.50    122.49 o
  13   1  -7      812.02      719.93     61.24 o
  15   1  -7      398.38      421.00     49.55 o
  17   1  -7      377.90      571.60     58.64 o
  19   1  -7      588.85      689.03     57.49 o
   1   3  -7      842.42      802.21     64.67 o
   3   3  -7      564.40      582.28     41.24 o
   5   3  -7     1770.59     1820.04    101.51 o
   7   3  -7      274.45      330.01     45.84 o
   9   3  -7     1414.24     1543.53    106.06 o
  11   3  -7      985.73     1072.74     83.37 o
  13   3  -7      131.75       95.20     29.12 o
  15   3  -7      632.09      531.75     75.63 o
  17   3  -7      150.19      185.91     42.05 o
   1   5  -7       54.23       35.26     15.08 o
   3   5  -7      689.83      810.79     90.01 o
   5   5  -7       80.26       82.49     31.88 o
   7   5  -7     1124.15     1239.06     92.15 o
   9   5  -7      200.07      172.85     33.95 o
  11   5  -7      380.53      315.76     47.39 o
  13   5  -7      868.25     1140.75    139.48 o
  15   5  -7      346.58      448.37     92.55 o
  17   5  -7      406.04      345.84     86.89 o
   1   7  -7      190.24      277.85     54.89 o
   3   7  -7     2716.84     2672.55    169.08 o
   5   7  -7      161.16      261.84     59.57 o
   7   7  -7      319.29      299.65     69.37 o
   9   7  -7       44.11       14.88     28.97 o
  11   7  -7      232.21      200.60     38.67 o
  13   7  -7      196.93      317.03     79.94 o
  15   7  -7      140.86      150.99     54.65 o
   3   9  -7      380.89      369.85     67.00 o
   5   9  -7      384.09      454.78     79.71 o
   7   9  -7      394.26      450.77     84.53 o
   9   9  -7      165.85       89.74     39.53 o
  11   9  -7      472.88      611.28    106.41 o
   2   0  -6     3391.75     3059.08    144.52 o
   6   0  -6     1972.09     2063.13    104.90 o
  10   0  -6     1539.02     1440.48    134.20 o
  14   0  -6     1918.06     1699.68    150.89 o
  18   0  -6      656.91      702.74     76.15 o
   0   2  -6      519.30      555.74     57.92 o
   2   2  -6     1027.57     1057.80     53.37 o
   4   2  -6      523.07      517.70     35.40 o
   6   2  -6     3167.99     3132.46     66.99 o
   8   2  -6      336.89      394.41     39.44 o
  10   2  -6     1819.26     1710.82    105.78 o
  12   2  -6      452.27      442.03     56.72 o
  14   2  -6      297.80      280.41     37.57 o
  16   2  -6      297.28      224.38     35.31 o
  18   2  -6      184.02      218.28     35.26 o
  20   2  -6       27.56        0.00     36.73 o
   2   4  -6     4194.80     4138.66    121.85 o
   4   4  -6      189.58      193.62     23.38 o
   6   4  -6     3950.17     4296.90    209.07 o
   8   4  -6      748.38      792.23     88.01 o
  10   4  -6     1579.16     1595.41    179.06 o
  12   4  -6      471.94      501.50     71.98 o
  14   4  -6     1819.83     1960.16    176.68 o
  16   4  -6       15.12       15.45     30.98 o
  18   4  -6      178.54      237.44     72.43 o
  20   4  -6      529.32      550.02    110.61 o
   0   6  -6     2069.26     2108.73    124.55 o
   2   6  -6     6315.33     5999.95    197.22 o
   4   6  -6     1314.11     1258.08    112.48 o
   6   6  -6     2213.28     2217.02    156.76 o
   8   6  -6      476.51      413.68     72.32 o
  10   6  -6      601.73      626.29     97.34 o
  12   6  -6      385.86      360.20     46.51 o
  14   6  -6     1034.33     1160.69    138.71 o
  16   6  -6       78.99      137.47     59.29 o
  18   6  -6     1376.40     1163.53    153.64 o
   2   8  -6     1880.25     1852.72    137.27 o
   4   8  -6     1882.83     1827.39    142.39 o
   6   8  -6     2011.11     2189.89    165.44 o
   8   8  -6       36.28       89.29     44.36 o
  10   8  -6      470.74      559.63     95.01 o
  12   8  -6      319.33      428.23     88.00 o
  14   8  -6      877.86     1023.15    138.26 o
  16   8  -6       71.32       88.89     52.37 o
   6  10  -6      448.72      477.42     83.36 o
   8  10  -6       10.16       53.10     37.91 o
  10  10  -6      866.63      721.69    111.63 o
  12  10  -6       29.01       24.56     32.73 o
  14  10  -6       12.54      100.93     54.05 o
   1   1  -5     3432.32     3232.15     83.11 o
   3   1  -5     2324.63     2404.50     71.92 o
   5   1  -5     3632.67     3680.66    101.67 o
   7   1  -5     5271.72     5018.62    145.06 o
   9   1  -5     2784.93     2742.19     75.52 o
  11   1  -5     2187.49     2135.16    120.90 o
  13   1  -5     1105.26     1170.08     68.50 o
  15   1  -5     1824.00     1833.05     86.69 o
  17   1  -5      454.00      519.59     47.95 o
  19   1  -5     1183.81     1178.13     65.28 o
  21   1  -5      496.99      470.56     43.27 o
  23   1  -5      605.07      630.37     81.98 o
   1   3  -5     2039.85     2039.32     73.68 o
   3   3  -5      301.57      317.20     28.00 o
   5   3  -5     5305.04     5099.62     98.43 o
   7   3  -5     2055.61     2199.92     81.32 o
   9   3  -5     1249.30     1280.91     62.90 o
  11   3  -5     2666.66     2559.50    113.39 o
  13   3  -5     1962.41     2087.73    112.80 o
  15   3  -5     3260.61     3210.18    221.09 o
  17   3  -5      772.04      891.24    122.59 o
  19   3  -5      459.19      321.04     79.55 o
  21   3  -5     1808.17     2002.56    200.60 o
  23   3  -5      121.29      169.29     72.32 o
   1   5  -5     3422.75     3473.29    102.39 o
   3   5  -5     1497.84     1553.19     64.85 o
   5   5  -5      441.20      422.07     63.39 o
   7   5  -5     3615.39     3764.36    194.78 o
   9   5  -5     2755.61     2793.74    177.99 o
  11   5  -5      738.18      803.66    104.61 o
  13   5  -5     2398.05     2392.49    112.89 o
  15   5  -5      113.52      116.28     46.54 o
  17   5  -5      158.28      180.75     65.25 o
  19   5  -5       79.93      101.73     55.35 o
  21   5  -5      199.23      133.06     58.86 o
   1   7  -5      899.33      915.39     87.30 o
   3   7  -5     1024.17      973.03     96.73 o
   5   7  -5     1500.87     1342.83    117.31 o
   7   7  -5      154.54      176.65     47.81 o
   9   7  -5      911.32      856.25    107.59 o
  11   7  -5      239.73      249.03     62.91 o
  13   7  -5     3249.19     3136.30    221.40 o
  15   7  -5      527.52      535.43     96.31 o
  17   7  -5     1153.72     1218.19    151.28 o
  19   7  -5     1245.13     1317.22    164.94 o
   5   9  -5     1550.98     1604.84    140.19 o
   7   9  -5     1357.79     1439.23    138.69 o
  11   9  -5       61.42      108.66     51.20 o
  13   9  -5      167.61      201.77     69.29 o
  15   9  -5      446.74      495.58     97.40 o
  17   9  -5     1027.88     1020.22    146.32 o
  11  11  -5     1064.41     1152.52    145.44 o
  13  11  -5      856.32     1092.53    147.77 o
  15  11  -5      367.21      374.39     95.20 o
   0   0  -4    18428.35    17400.62    344.30 o
   4   0  -4     1629.83     1492.57     69.91 o
   8   0  -4    19647.30    19343.30    198.18 o
  12   0  -4     4597.91     4264.49    131.33 o
  16   0  -4     1993.59     1854.15    101.95 o
  20   0  -4       62.47       76.20     23.79 o
  24   0  -4      746.27      977.54    140.31 o
   2   2  -4     1378.03     1500.84     57.38 o
   4   2  -4    18090.09    17443.76    153.49 o
   6   2  -4       46.83       49.65     17.97 o
   8   2  -4     1142.64     1131.23     51.94 o
  10   2  -4      378.93      367.17     20.21 o
  12   2  -4     6432.47     6219.42    102.30 o
  14   2  -4      192.35      195.51     27.67 o
  16   2  -4      651.68      712.98     64.66 o
  18   2  -4      116.25      119.28     31.66 o
  20   2  -4     1909.36     1974.29    180.95 o
  22   2  -4       97.97       80.27     23.57 o
  24   2  -4      982.62     1016.31    132.39 o
   0   4  -4    47282.07    47257.32    506.75 o
   2   4  -4    20889.84    21086.42    233.80 o
   4   4  -4      698.41      803.97     75.78 o
   6   4  -4     1887.87     1992.36    127.61 o
   8   4  -4     7598.63     7411.41    261.88 o
  10   4  -4      954.40     1119.48    109.90 o
  12   4  -4      240.61      303.76     33.08 o
  14   4  -4      526.68      483.81     89.33 o
  16   4  -4     2854.02     3163.36    215.12 o
  18   4  -4      969.98      916.18    124.59 o
  20   4  -4     1058.48     1109.47    140.15 o
  22   4  -4      482.91      479.26    105.33 o
  24   4  -4      212.31      195.07     78.28 o
   2   6  -4     1163.48     1137.45     89.39 o
   4   6  -4     7765.21     7799.05    254.99 o
   6   6  -4     1927.18     1988.15    137.38 o
   8   6  -4     1107.81     1148.72    112.69 o
  10   6  -4      275.95      295.54     63.63 o
  12   6  -4     5236.00     4988.48    254.24 o
  14   6  -4      840.47      675.46    100.48 o
  16   6  -4      485.37      550.88     97.65 o
  18   6  -4      126.31       54.03     32.84 o
  20   6  -4     1460.65     1419.06    168.27 o
  22   6  -4      166.87        0.00     56.89 o
   4   8  -4     1810.42     1782.07    134.80 o
   6   8  -4     1235.34     1322.30    122.31 o
   8   8  -4     5667.54     5460.54    255.51 o
  10   8  -4      812.94      881.27    112.52 o
  12   8  -4      240.78      194.60     56.51 o
  14   8  -4      994.71      979.21    126.39 o
  16   8  -4      746.40      762.93    120.63 o
  18   8  -4      182.70      215.40     73.83 o
  20   8  -4      500.89      520.69    106.43 o
  10  10  -4       87.47      136.74     55.08 o
  12  10  -4      924.59     1195.04    144.65 o
  14  10  -4     1107.16     1186.81    149.38 o
  16  10  -4      493.18      693.77    122.77 o
  18  10  -4      140.11      154.21     58.81 o
   1   1  -3     3240.34     3485.54     95.09 o
   3   1  -3    20646.15    20646.16    237.22 o
   5   1  -3     8009.67     7685.98    154.60 o
   7   1  -3     3072.69     3111.26     50.16 o
   9   1  -3     3867.90     3946.90     59.09 o
  11   1  -3     1361.97     1362.80     40.58 o
  13   1  -3     2935.27     2993.27     79.79 o
  15   1  -3      549.28      498.56     34.49 o
  17   1  -3     6139.49     6047.96    170.67 o
  19   1  -3     1711.22     1679.98     66.22 o
  21   1  -3      713.20      610.41     50.82 o
  23   1  -3     1559.29     1638.57    163.34 o
  25   1  -3      606.50      776.85     87.98 o
   1   3  -3     1459.22     1449.62     66.49 o
   3   3  -3    14830.31    14970.14    355.06 o
   5   3  -3     2677.61     2596.48     78.69 o
   7   3  -3     2957.07     3052.04     92.49 o
   9   3  -3    12381.65    12417.49    181.46 o
  11   3  -3     9835.37     9738.26    111.42 o
  13   3  -3      872.09      854.58     92.97 o
  15   3  -3     1128.08     1152.79    119.45 o
  17   3  -3     3653.59     3184.26    210.09 o
  19   3  -3     1534.45     1652.10    159.05 o
  21   3  -3       84.75      141.80     55.25 o
  23   3  -3      110.74       91.63     27.96 o
  25   3  -3      550.04      691.08     83.85 o
   1   5  -3     7297.12     7415.94    201.56 o
   3   5  -3      929.03      768.13     71.52 o
   5   5  -3     6508.59     6580.62    222.02 o
   7   5  -3     4270.19     4407.54     98.98 o
   9   5  -3     2406.96     2493.79     75.88 o
  11   5  -3     3885.19     3829.77     97.56 o
  13   5  -3     2927.11     2951.59     90.90 o
  15   5  -3     4939.57     4604.02     99.29 o
  17   5  -3     2665.55     2713.57    100.50 o
  19   5  -3     1865.97     2021.01    180.94 o
  21   5  -3     2038.84     1862.66    184.66 o
  23   5  -3      412.56      415.69     93.67 o
   3   7  -3     1014.01      939.96     89.12 o
   5   7  -3     4148.81     4013.99    192.40 o
   7   7  -3     1444.68     1521.15     71.91 o
   9   7  -3     3988.27     4284.69    121.35 o
  11   7  -3     5553.96     5759.20    145.27 o
  13   7  -3      588.60      556.21     47.29 o
  15   7  -3      818.38      779.09     56.87 o
  17   7  -3      298.68      351.12     78.60 o
  19   7  -3     1435.95     1610.82    173.86 o
  21   7  -3      316.52      309.08     86.79 o
  23   7  -3      123.94      138.24     56.75 o
   7   9  -3     4551.81     4655.79    181.29 o
   9   9  -3     1219.89     1259.19     76.08 o
  11   9  -3     1637.21     1707.91     90.36 o
  13   9  -3     1653.77     1730.59     92.46 o
  15   9  -3     1963.69     1996.33    184.13 o
  17   9  -3     1632.19     1644.24    175.71 o
  19   9  -3      126.24      238.94     76.34 o
  21   9  -3      771.96      970.86    147.80 o
   7  11  -3      338.19      239.46     48.65 o
   9  11  -3      351.02      308.15     54.23 o
  11  11  -3      175.24      205.49     45.41 o
  13  11  -3      177.89      157.52     39.64 o
  19  11  -3      431.61      362.87     94.67 o
   9  13  -3     1559.55     1551.26    132.89 o
  11  13  -3      146.35      114.16     39.85 o
   2   0  -2    37943.52    36129.59    353.16 o
   6   0  -2     6318.42     6247.30    125.65 o
  14   0  -2     8630.08     8710.46    290.36 o
  18   0  -2      863.17      940.42    119.46 o
  22   0  -2     3477.59     3666.83    236.53 o
  26   0  -2       62.24        0.00     41.52 o
   0   2  -2    99832.45    98246.82    615.70 o
   2   2  -2   172624.25   163236.88    513.67 o
   4   2  -2     9806.91    10033.96    110.76 o
   6   2  -2    13323.50    13076.45    100.30 o
   8   2  -2      712.55      824.36     30.69 o
  10   2  -2    20966.74    21462.36    147.57 o
  12   2  -2     2703.29     3028.01     99.91 o
  14   2  -2     1690.68     1634.19    118.34 o
  18   2  -2     5543.96     5334.98    262.85 o
  20   2  -2     1369.73     1287.70     96.04 o
  22   2  -2      224.96      173.78     49.36 o
  24   2  -2      131.64      119.09     38.24 o
  26   2  -2      942.59      946.04    118.08 o
   2   4  -2    13538.81    14233.98    264.07 o
   4   4  -2     1796.55     1788.44     48.09 o
   6   4  -2     2463.86     2273.20     55.31 o
   8   4  -2     1448.38     1497.84     47.59 o
  10   4  -2     5926.41     6103.03    123.52 o
  12   4  -2      902.25      971.28    100.04 o
  14   4  -2     3849.43     3669.95    203.03 o
  16   4  -2     1052.39     1085.90    117.50 o
  18   4  -2       65.04      111.95     42.74 o
  20   4  -2      680.13      461.19     87.84 o
  22   4  -2      843.05     1030.91    133.36 o
  24   4  -2      305.64      321.88     85.65 o
   4   6  -2     6077.17     6461.82    135.23 o
   6   6  -2    11738.13    11841.22    227.41 o
   8   6  -2      389.66      417.18     36.43 o
  10   6  -2    10707.25    11032.68    272.14 o
  12   6  -2      586.21      563.53     46.51 o
  14   6  -2      861.81      761.23     56.22 o
  16   6  -2     2488.78     2394.60    205.94 o
  18   6  -2     1208.76     1254.42     79.53 o
  20   6  -2      175.19      209.46     44.97 o
  22   6  -2      404.01      397.17     90.12 o
  24   6  -2      482.08      613.47    114.39 o
   2   8  -2     6080.04     6161.15    205.81 o
   4   8  -2     3122.54     3429.22    149.88 o
   6   8  -2     5049.22     5194.57    185.28 o
   8   8  -2     1849.05     2072.14     93.28 o
  10   8  -2     1569.80     1540.09     82.30 o
  12   8  -2     2186.56     2180.49     99.59 o
  14   8  -2     1680.08     1672.97     91.27 o
  16   8  -2      386.17      450.92     78.67 o
  18   8  -2      321.66      345.93     46.26 o
  20   8  -2      708.63      770.50    121.92 o
  22   8  -2      928.95     1164.57    155.78 o
   2  10  -2     2621.31     2675.34    154.77 o
   4  10  -2      119.89      184.62     42.69 o
   6  10  -2     5825.15     5957.95    226.72 o
   8  10  -2     2651.86     2656.07    152.78 o
  10  10  -2     1782.70     1747.82    124.07 o
  12  10  -2      895.55      932.65     91.64 o
  14  10  -2     1824.90     1784.83    127.25 o
  16  10  -2      981.40      881.23     91.48 o
  18  10  -2     1686.63     1967.89    199.30 o
  20  10  -2       62.39      156.51     69.58 o
   4  12  -2      251.92      297.95     60.72 o
   6  12  -2     3935.37     3753.25    202.01 o
   8  12  -2       55.53       84.09     37.22 o
  10  12  -2      276.73      309.14     60.04 o
  12  12  -2      280.85      235.91     54.39 o
  14  12  -2      815.76      963.75    104.52 o
  16  12  -2      145.04      118.44     35.87 o
   6  14  -2      542.56      458.12     80.26 o
   8  14  -2      570.52      526.54     83.61 o
  10  14  -2      444.31      572.70     89.36 o
  12  14  -2      245.39      273.48     62.13 o
  14  14  -2      255.53      236.26     61.87 o
   1   1  -1    13659.02    13456.42    183.86 o
   3   1  -1    14657.34    15079.82    104.58 o
   5   1  -1      370.32      335.76     18.04 o
   7   1  -1    12628.51    12396.14    120.58 o
   9   1  -1    13269.30    14046.91    139.44 o
  11   1  -1     3496.91     3366.67     71.95 o
  13   1  -1       66.90       87.34     16.68 o
  15   1  -1     7102.73     7101.78    119.64 o
  17   1  -1     4561.98     4667.45    100.27 o
  19   1  -1     3067.19     2934.87    154.67 o
  21   1  -1     1977.18     2238.06    221.21 o
  23   1  -1      223.10      196.13     40.57 o
  25   1  -1      528.37      706.45     82.88 o
  27   1  -1      456.52      444.04    179.09 o
   1   3  -1    12034.88    12476.00     96.66 o
   3   3  -1    23287.34    23342.02    159.25 o
   5   3  -1    13262.14    13456.89    144.58 o
   7   3  -1     7826.28     7919.90    290.82 o
   9   3  -1     2225.78     2007.80     93.31 o
  11   3  -1     1424.73     1808.74    121.47 o
  13   3  -1     5688.59     5493.04    226.17 o
  15   3  -1     3762.93     3770.64    197.71 o
  17   3  -1     2343.36     2211.53    162.74 o
  19   3  -1     8271.43     8403.59    331.58 o
  21   3  -1      301.22      309.78     46.93 o
  23   3  -1     1351.76     1308.08    252.95 o
  25   3  -1      434.49      302.67     83.05 o
   1   5  -1     6513.29     6663.29    101.45 o
   3   5  -1    10636.43    10751.05    252.24 o
   5   5  -1     2745.84     2722.85     88.38 o
   7   5  -1    13615.79    14574.74    202.91 o
   9   5  -1    14450.72    15213.80    219.00 o
  11   5  -1     5161.74     5337.53    135.21 o
  13   5  -1     2044.11     2081.92    150.49 o
  15   5  -1     2930.00     2892.17    185.81 o
  17   5  -1     7593.25     7281.52    311.31 o
  19   5  -1       78.11       57.70     36.75 o
  21   5  -1     1504.68     1517.76    159.53 o
  23   5  -1      816.75      695.53    112.56 o
  25   5  -1      762.41      853.56     86.45 o
   1   7  -1     3274.28     3263.03    101.03 o
   3   7  -1     4422.22     4218.50    158.93 o
   5   7  -1     8714.46     8878.52    230.29 o
   7   7  -1     7449.63     7703.70    216.57 o
   9   7  -1     4903.52     4874.04    138.46 o
  11   7  -1     4262.57     4644.18    140.77 o
  13   7  -1     3889.81     4316.31    142.14 o
  15   7  -1     4160.61     4442.77    150.40 o
  17   7  -1     2429.86     2544.60    183.11 o
  19   7  -1     1428.46     1319.77     89.27 o
  21   7  -1      297.23      268.28     47.99 o
  23   7  -1      780.37      982.46    143.65 o
   1   9  -1     2274.62     2244.15    213.58 o
   3   9  -1     1141.52      970.86     88.74 o
   5   9  -1     1196.00     1191.25     97.74 o
   7   9  -1     2875.98     2675.90    146.45 o
   9   9  -1     5681.49     5623.54    214.56 o
  11   9  -1     2648.21     2678.17    151.63 o
  13   9  -1     1639.91     1790.78    127.46 o
  15   9  -1     1680.26     1635.50    124.64 o
  17   9  -1       45.85       68.40     29.29 o
  19   9  -1      111.71      152.37     36.19 o
  21   9  -1      280.56      383.93     54.31 o
  23   9  -1      382.41      298.17     83.81 o
   1  11  -1      495.48      516.84     74.38 o
   3  11  -1     1115.11     1049.76    104.80 o
   5  11  -1     1413.72     1585.16    127.80 o
   7  11  -1      163.06      206.84     51.73 o
   9  11  -1     2676.26     2727.82    167.84 o
  11  11  -1     3832.25     3771.21    199.33 o
  13  11  -1     1422.80     1402.16    124.23 o
  15  11  -1      675.04      726.45     90.86 o
  17  11  -1      442.72      529.99     82.61 o
  19  11  -1      423.52      372.49     68.29 o
   1  13  -1     3609.34     3186.34    201.67 o
   3  13  -1      287.98      268.56     61.66 o
   5  13  -1     1529.84     1364.38    132.22 o
   7  13  -1     1372.43     1343.72    130.75 o
   9  13  -1      380.30      383.08     71.14 o
  11  13  -1       44.60       43.34     33.53 o
  13  13  -1      335.11      327.78     66.72 o
  15  13  -1      658.09      618.18     91.41 o
  17  13  -1      377.94      471.86     82.26 o
   3  15  -1     2245.23     2091.07    177.48 o
   5  15  -1      601.22      653.36     98.50 o
   7  15  -1      491.25      495.40     85.82 o
   9  15  -1       49.67       62.42     33.38 o
  11  15  -1      783.05      767.55    111.46 o
   4   0   0    73718.22    68725.79    459.93 o
   8   0   0    53407.64    53502.28    515.62 o
  12   0   0      192.84      221.46     40.41 o
  16   0   0    12921.31    12447.06    271.11 o
  20   0   0     8953.76     8682.68    315.30 o
  24   0   0       86.40       97.84     46.67 o
   2   2   0    12455.61    12761.37    141.63 o
   4   2   0    24283.32    23948.94    288.92 o
   6   2   0      309.57      306.39     27.15 o
   8   2   0      899.74      884.61     27.98 o
  10   2   0     1556.28     1757.81    104.75 o
  12   2   0    20995.56    21519.24    399.24 o
  14   2   0     2404.42     2292.23    139.20 o
  16   2   0      821.11      754.62     88.11 o
  18   2   0      566.76      592.65     55.42 o
  20   2   0     1763.94     1803.23    102.81 o
  22   2   0     1068.57      827.35    170.29 o
  24   2   0      222.48      258.67     56.90 o
  26   2   0       63.27       42.77     25.26 o
   0   4   0    76665.66    75450.42    498.73 o
   2   4   0    25445.89    25577.38    160.63 o
   4   4   0      548.83      543.26     28.21 o
   6   4   0      480.38      414.06     32.23 o
   8   4   0    43627.89    45404.86    573.97 o
  10   4   0     1403.35     1439.95    106.03 o
  12   4   0     8835.91     9460.33    167.66 o
  14   4   0       89.84       28.11     31.95 o
  16   4   0     2386.84     2480.26    167.93 o
  18   4   0      558.68      489.28     79.63 o
  20   4   0      288.72      279.98     42.09 o
  22   4   0      213.26      193.58     37.47 o
  24   4   0      610.11      736.17     75.22 o
  26   4   0      338.71      280.81     49.36 o
   2   6   0      828.93      952.10     51.66 o
   4   6   0    14996.04    14872.45    288.24 o
   6   6   0     2265.89     2378.93    116.27 o
   8   6   0     3999.18     4097.37    159.47 o
  10   6   0        0.12       13.21     16.49 o
  12   6   0     1207.22     1129.92    111.57 o
  14   6   0     1478.33     1383.64     79.52 o
  16   6   0      253.45      198.14     60.27 o
  18   6   0      521.48      480.31     87.35 o
  20   6   0       31.01       87.81     46.03 o
  22   6   0       75.27      104.90     59.89 o
  24   6   0     1176.06     1112.78     94.54 o
   0   8   0     1670.82     1501.73    107.03 o
   2   8   0     9787.97    10210.04    197.49 o
   4   8   0     1660.28     1562.02    106.66 o
   6   8   0      390.94      462.35     59.68 o
   8   8   0    11873.29    11693.45    304.21 o
  10   8   0     3445.16     3322.63    167.11 o
  12   8   0      779.78      816.83     87.41 o
  14   8   0     3535.58     3368.89    179.38 o
  16   8   0     2443.83     2508.38    160.59 o
  18   8   0     3550.88     3248.35    188.13 o
  20   8   0      122.07      181.16     48.78 o
  22   8   0      785.53      711.86     95.27 o
  24   8   0      608.81      624.20     92.13 o
   2  10   0      962.45      937.72     68.53 o
   4  10   0    11216.47    11306.40    330.40 o
   6  10   0      175.77      254.95     51.06 o
   8  10   0      982.56     1091.81    103.66 o
  10  10   0      457.50      473.89     72.10 o
  12  10   0     3246.96     3459.52    191.04 o
  14  10   0      235.65      228.23     51.00 o
  16  10   0        0.46       13.68     23.22 o
  18  10   0        0.31        8.24     23.67 o
  20  10   0     1814.21     1806.09    156.19 o
  22  10   0      135.10      108.53     45.21 o
   0  12   0     2395.23     2344.04    166.90 o
   2  12   0      371.22      352.35     46.44 o
   4  12   0      957.12      808.68     99.05 o
   6  12   0     2383.71     2139.59    158.39 o
   8  12   0     2483.27     2676.59    179.90 o
  10  12   0     2982.83     2873.83    185.90 o
  12  12   0      265.97      256.88     59.76 o
  14  12   0      101.26      123.33     43.48 o
  16  12   0     1070.70     1086.85    123.33 o
  18  12   0       74.00      138.58     47.83 o
   2  14   0      390.53      328.17     75.41 o
   4  14   0     2928.45     3190.17    213.67 o
   6  14   0       43.50       30.08     29.88 o
   8  14   0      696.03      709.59    102.06 o
  10  14   0        1.57        0.00     33.81 o
  12  14   0      598.64      684.73    100.64 o
  14  14   0       90.92       93.48     47.57 o
   0  16   0        7.24      108.67     43.63 o
   2  16   0      311.81      240.62     66.44 o
   4  16   0        4.85        0.49     23.72 o
   6  16   0       60.11       90.74     32.74 o
   8  16   0       50.27       51.46     32.74 o
   1   1   1    14121.52    13710.42    171.15 o
   3   1   1    14747.71    15061.74    188.07 o
   5   1   1      334.95      293.06     26.31 o
   7   1   1    12803.90    12518.12    137.00 o
   9   1   1    12857.50    13572.28    167.68 o
  11   1   1     3437.05     3175.80    100.78 o
  13   1   1       99.45      111.27     21.66 o
  15   1   1     7109.76     7217.23    422.40 o
  17   1   1     4629.29     4657.63    140.00 o
  19   1   1     3166.40     3095.03    123.06 o
  21   1   1     1958.46     1913.81    103.39 o
  23   1   1      192.79      154.25     49.83 o
  25   1   1      547.76      489.36     59.67 o
  27   1   1      453.95      498.42     90.15 o
   1   3   1    11629.99    12114.15     85.53 o
   3   3   1    22724.91    22844.03    157.98 o
   5   3   1    13084.92    13695.19    255.98 o
   7   3   1     7822.59     7987.62    251.76 o
   9   3   1     2258.86     1957.62    118.93 o
  11   3   1     1587.59     1838.82    115.53 o
  13   3   1     5747.42     5889.35    216.89 o
  15   3   1     3625.92     3596.91    158.65 o
  17   3   1     2286.65     2431.16    103.61 o
  19   3   1     8300.35     8525.41    207.56 o
  21   3   1      289.89      236.94     39.52 o
  23   3   1     1358.98     1461.61     96.44 o
  25   3   1      441.79      398.93     79.49 o
   1   5   1     6584.04     6692.26     79.05 o
   3   5   1    10845.97    11206.60    105.30 o
   5   5   1     2735.36     2741.78     66.40 o
  11   5   1     5310.39     5317.09    158.79 o
  13   5   1     1979.01     1966.94     94.55 o
  15   5   1     2922.62     2952.33    179.62 o
  17   5   1     7617.56     7458.45    299.90 o
  19   5   1       78.46      128.58     50.31 o
  21   5   1     1511.66     1437.30     94.18 o
  23   5   1      794.71     1108.30    135.81 o
  25   5   1      762.39      928.81    131.44 o
   1   7   1     3232.63     3171.42    103.17 o
   3   7   1     4459.52     4220.12    121.18 o
   5   7   1     8432.16     8662.58    177.29 o
   7   7   1     7364.75     7944.95    246.56 o
   9   7   1     4869.63     4647.62    194.30 o
  11   7   1     4300.54     4169.60    189.57 o
   1   9   1     2261.65     2048.95     95.46 o
   3   9   1     1163.25     1078.19     70.51 o
   5   9   1     1269.49     1292.77     89.77 o
   7   9   1     2985.29     2978.51    166.90 o
   9   9   1     5716.30     5896.68    239.11 o
  11   9   1     2710.03     2702.32    168.55 o
  13   9   1     1644.56     1663.79    136.23 o
  15   9   1     1802.98     1568.53    136.35 o
  17   9   1       38.82       41.53     29.11 o
  19   9   1      115.38      175.98     53.11 o
  21   9   1      287.92      323.88     69.85 o
  23   9   1      384.10      291.68     69.63 o
   1  11   1      476.47      478.79     52.75 o
   3  11   1     1174.25     1174.28     81.63 o
   5  11   1     1450.55     1335.64     88.33 o
   7  11   1      153.56      162.41     48.88 o
   9  11   1     2657.96     2619.76    175.15 o
  11  11   1     3814.12     4010.71    221.49 o
  13  11   1     1352.44     1644.21    144.80 o
  15  11   1      689.91      731.27     98.68 o
  17  11   1      409.96      437.45     81.05 o
  19  11   1      418.97      383.77     77.87 o
   1  13   1     3604.54     3450.45    152.68 o
   3  13   1      295.92      217.93     41.34 o
   5  13   1     1482.27     1686.60    152.27 o
   7  13   1     1436.24     1351.65    136.40 o
   9  13   1      406.78      579.70     91.28 o
  11  13   1       41.94       38.16     31.70 o
  13  13   1      350.48      401.52     77.79 o
  15  13   1      677.53      620.98     99.76 o
  17  13   1      370.70      324.14     73.08 o
   1  15   1      998.42      990.23     89.96 o
   3  15   1     2264.11     2378.51    138.81 o
   5  15   1      587.06      506.81     91.48 o
   7  15   1      485.67      418.54     83.39 o
   9  15   1       44.79        0.00     24.69 o
  11  15   1      765.07     1020.37    131.09 o
  10   0   2    18519.68    18473.65    269.49 o
  14   0   2     8801.47     9175.77    232.39 o
  18   0   2      840.06      854.41     84.23 o
  22   0   2     3293.57     3242.65    185.23 o
   0   2   2   100115.21    98325.75    488.08 o
   2   2   2   173234.11   164177.38    684.47 o
   4   2   2     9814.77     9978.75    128.05 o
   6   2   2    13367.84    13407.36    243.49 o
   8   2   2      696.93      748.54     34.83 o
  10   2   2    20805.52    21413.27    250.87 o
  12   2   2     2698.70     2875.24     81.86 o
  14   2   2     1709.41     1720.43     70.65 o
  16   2   2      472.45      528.56     45.19 o
  18   2   2     5596.64     5404.56    148.93 o
  20   2   2     1376.01     1268.36     77.25 o
  22   2   2      223.26      189.96     53.18 o
  24   2   2      128.10      169.26     56.97 o
   2   4   2    13802.12    14059.21    105.05 o
   4   4   2     1734.01     1753.28     38.13 o
   6   4   2     2436.24     2243.70     74.75 o
   8   4   2     1454.57     1442.65     87.83 o
  10   4   2     5944.32     5842.27    179.07 o
  14   4   2     3729.83     3666.09    130.37 o
  16   4   2     1055.85     1009.61     75.77 o
  18   4   2       60.19      104.14     31.33 o
  20   4   2      688.20      536.71     65.86 o
   0   6   2    18606.83    19283.45    193.39 o
   2   6   2     4818.24     4628.82     79.36 o
   4   6   2     6083.66     6593.23    112.20 o
   6   6   2    11714.25    11659.54    195.27 o
   2   8   2     6102.33     6015.75    259.97 o
   4   8   2     3043.38     3341.56    118.58 o
   6   8   2     4930.40     4870.31    166.26 o
   8   8   2     1840.18     1825.43    133.17 o
  10   8   2     1597.52     1561.93    126.20 o
  12   8   2     2140.74     2202.79    153.33 o
  14   8   2     1607.52     1512.71    132.46 o
   0  10   2     1626.03     1507.63    124.78 o
   2  10   2     2465.06     2451.98    113.49 o
   4  10   2      121.31      112.09     35.62 o
   6  10   2     5916.38     5923.32    179.37 o
   8  10   2     2681.37     2719.16    175.44 o
  10  10   2     1826.24     1942.61    152.75 o
  12  10   2      907.47      856.92    106.88 o
  14  10   2     1798.55     1769.13    155.32 o
  16  10   2      987.28     1001.11    120.76 o
  18  10   2     1622.30     1439.09    146.77 o
  20  10   2       59.10       83.04     38.44 o
   2  12   2     3504.24     3494.76    242.04 o
   4  12   2      217.21      155.38     35.95 o
   6  12   2     3891.73     4018.92    162.61 o
   8  12   2       53.55      105.68     43.59 o
  10  12   2      272.61      333.06     69.93 o
  12  12   2      276.14      297.28     68.49 o
  14  12   2      814.51      766.07    107.87 o
  16  12   2      140.53      163.68     55.04 o
  18  12   2      296.00      184.49     58.92 o
   0  14   2       48.51        8.65     28.66 o
   2  14   2      511.79      461.79     61.43 o
   4  14   2      182.68      204.09     44.03 o
   6  14   2      527.21      622.06     99.45 o
   8  14   2      588.76      635.31    101.08 o
  10  14   2      412.62      415.97     84.19 o
  12  14   2      244.23      189.24     57.52 o
  14  14   2      257.23      387.02     82.97 o
   2  16   2      619.92      659.11    115.24 o
   4  16   2      101.16      103.98     49.66 o
   6  16   2      909.86      865.46    127.84 o
   1   1   3     3401.18     3485.00    129.49 o
   3   1   3    20726.25    20455.33    185.50 o
   5   1   3     7898.36     7801.20    104.78 o
   7   1   3     2934.56     3115.25    115.58 o
   9   1   3     3845.74     3793.44    123.98 o
  11   1   3     1249.24     1283.58     70.29 o
  13   1   3     2899.43     2811.71     99.72 o
  15   1   3      594.62      541.54     52.00 o
  17   1   3     6186.43     6346.30    192.13 o
  19   1   3     1760.95     1679.58    107.58 o
   1   3   3     1552.53     1606.94     83.93 o
   3   3   3    14409.05    14804.42    147.04 o
   5   3   3     2564.34     2501.83     85.53 o
  13   3   3      918.02      906.99     46.42 o
  15   3   3     1164.19     1046.37     61.35 o
  17   3   3     3688.65     3529.50    127.37 o
   1   5   3     7123.86     7058.69     84.62 o
   3   5   3      893.27      799.57     29.78 o
   5   5   3     6337.41     6499.74     86.44 o
   7   5   3     4113.02     4109.60    206.45 o
   9   5   3     2502.11     2288.46     62.13 o
  13   5   3     2777.61     2558.54     80.52 o
  15   5   3     4851.90     4780.46    125.48 o
   1   7   3     2088.20     1949.65     87.31 o
   3   7   3     1025.15      909.25     45.88 o
   5   7   3     4175.99     4271.89    110.66 o
   7   7   3     1460.73     1453.35     46.23 o
   1   9   3     2035.00     2116.64    101.95 o
   3   9   3      307.80      352.85     43.73 o
   5   9   3      611.67      630.65     57.69 o
   7   9   3     4568.53     4559.79    199.72 o
   9   9   3     1234.96     1209.07    121.13 o
  11   9   3     1614.85     1776.40    148.47 o
  15   9   3     1962.63     2081.31    170.61 o
  17   9   3     1657.96     1599.75    154.45 o
   1  11   3     2298.43     2235.46    116.75 o
   3  11   3     2334.28     2394.33    121.96 o
   5  11   3     2214.87     1971.64    110.77 o
   7  11   3      359.11      293.63     45.18 o
   9  11   3      388.94      356.51     72.34 o
  11  11   3      183.10      193.07     55.13 o
  13  11   3      192.14      213.60     59.23 o
  15  11   3      389.26      380.38     79.14 o
  17  11   3      480.12      535.01     98.07 o
  19  11   3      424.26      367.63     82.57 o
   1  13   3      933.46     1071.73     89.22 o
   3  13   3      570.79      570.24     65.62 o
   5  13   3      688.12      617.37     69.25 o
   7  13   3     1062.21     1185.13    157.67 o
   9  13   3     1539.01     1432.59    149.90 o
  11  13   3      142.07      110.24     44.42 o
  13  13   3     1926.20     1958.05    183.02 o
  15  13   3      520.23      554.92     98.32 o
   1  15   3       70.58       71.17     31.64 o
   3  15   3      426.89      408.34     60.77 o
   5  15   3      106.56      121.10     43.40 o
   7  15   3        1.45       48.07     41.33 o
   9  15   3       37.94       65.27     43.94 o
   4   0   4     1667.59     1630.77     57.21 o
   2   2   4     1386.04     1485.42     77.63 o
   4   2   4    18067.75    17488.19    254.95 o
   6   2   4       48.26       63.58     14.59 o
   0   4   4    47789.68    47691.23    561.90 o
   2   4   4    21024.01    21411.13    351.60 o
   4   4   4      714.36      693.78     34.98 o
   6   4   4     1855.90     1888.04     89.35 o
   8   4   4     7709.79     7594.17    199.24 o
   2   6   4     1126.44     1071.98     40.15 o
   4   6   4     7844.58     7805.33    101.30 o
   6   6   4     1879.68     1836.78     47.51 o
   8   6   4     1087.80     1229.44     94.13 o
   0   8   4     7647.40     7280.65    265.14 o
   2   8   4      355.75      345.18     41.16 o
   4   8   4     1780.67     1837.42     69.22 o
   6   8   4     1234.72     1114.32     80.24 o
   8   8   4     5813.68     5794.27    173.33 o
  10   8   4      850.79      650.18     91.24 o
   2  10   4      952.88      880.62     72.71 o
   4  10   4     5554.96     5363.09    179.41 o
   6  10   4     1768.98     1739.61    115.26 o
   8  10   4      328.05      256.52     39.56 o
  10  10   4       84.54      105.13     49.26 o
  12  10   4      901.44      937.28    120.26 o
  14  10   4     1101.15     1050.88    129.28 o
  16  10   4      468.65      451.77     91.33 o
  18  10   4      139.99      140.09     57.55 o
   0  12   4      551.38      456.39     79.87 o
   2  12   4      878.43      834.49     83.31 o
   4  12   4       28.97       58.49     21.51 o
   6  12   4       67.45       31.67     42.30 o
   8  12   4     1184.92     1127.68     92.37 o
  10  12   4      120.68       86.84     50.53 o
  12  12   4      140.52      197.95     58.43 o
  14  12   4      303.25      337.60     79.14 o
   2  14   4      301.10      255.22    124.44 o
   4  14   4     1617.28     1877.74    125.51 o
   6  14   4      257.07      276.74     48.95 o
   8  14   4      144.07      114.35     56.71 o
  10  14   4       75.55       36.06     35.76 o
   3   1   5     2284.45     2145.34     91.86 o
   5   1   5     3544.76     3438.33     61.57 o
   7   1   5     5284.14     5411.08    113.03 o
   1   3   5     2157.19     2256.25    115.31 o
   3   3   5      250.40      261.94     38.43 o
   5   3   5     5193.92     5132.73    196.24 o
   7   3   5     2076.49     2109.14     97.11 o
   1   5   5     3318.38     3327.95    113.34 o
   3   5   5     1421.38     1396.21     52.48 o
   5   5   5      400.01      442.00     30.04 o
   7   5   5     3634.85     3481.82    151.60 o
   9   5   5     2738.21     2777.69    133.43 o
   1   7   5      860.21      769.43     62.86 o
   3   7   5     1007.55      996.75     68.99 o
   5   7   5     1554.62     1512.25     90.51 o
   7   7   5      169.54      178.14     32.10 o
   9   7   5      924.34      815.66     84.64 o
   1   9   5     2206.11     2092.98    122.88 o
   3   9   5      801.39      761.27     66.61 o
   5   9   5     1512.58     1474.25     93.36 o
   7   9   5     1448.82     1437.76     93.81 o
   9   9   5       91.83       77.97     24.73 o
  11   9   5       54.73      162.85     55.65 o
  13   9   5      172.02      256.00     63.49 o
  15   9   5      450.82      426.87     87.31 o
   1  11   5       81.26       81.05     27.77 o
   3  11   5     1775.68     1776.70    152.83 o
   5  11   5     1627.51     1667.11    108.61 o
   7  11   5       42.55       41.52     20.70 o
   9  11   5      210.00      236.28     42.77 o
  11  11   5     1071.10     1186.84    141.33 o
  13  11   5      865.46      848.94    123.62 o
  15  11   5      368.35      419.80     89.53 o
   1  13   5      161.89      191.96     41.93 o
   3  13   5       40.98       93.33     32.16 o
   5  13   5       79.14       73.41     46.06 o
   7  13   5       23.94       17.53     22.77 o
   9  13   5      281.68      328.34     84.99 o
  11  13   5       31.34       32.90     30.43 o
   6   0   6     1928.09     1823.82     64.38 o
   2   2   6     1124.50     1138.62     81.34 o
   4   2   6      523.08      538.37     51.30 o
   6   2   6     3137.62     3115.63    114.29 o
   8   2   6      346.07      344.19     34.95 o
   2   4   6     4204.31     4415.29    177.55 o
   4   4   6      187.58      229.07     42.04 o
   6   4   6     3965.25     4115.02    158.67 o
   8   4   6      744.76      712.10     64.38 o
   0   6   6     2111.95     2078.52    140.01 o
   2   6   6     6323.50     5992.35    169.27 o
   4   6   6     1314.05     1246.06     77.45 o
   6   6   6     2296.50     2463.30    142.86 o
   8   6   6      480.03      421.71     58.39 o
   2   8   6     1867.99     2023.19    106.29 o
   4   8   6     1821.05     1839.10    102.94 o
   6   8   6     1988.60     2174.43    179.46 o
   8   8   6       34.94       22.85     17.83 o
  10   8   6      476.57      458.53     52.63 o
   0  10   6      315.69      212.87     54.68 o
   2  10   6      593.80      667.73     68.28 o
   4  10   6      234.37      162.43     38.73 o
   6  10   6      440.09      526.08     61.11 o
   8  10   6        6.64        0.00     22.93 o
  10  10   6      860.46     1010.81    131.56 o
  12  10   6       30.15       43.39     42.96 o
  14  10   6       14.64       86.39     54.33 o
   2  12   6      338.62      448.92    103.30 o
   4  12   6      899.61      852.53     82.91 o
   6  12   6      445.12      474.40     62.81 o
   8  12   6      146.17       92.83     31.05 o
  10  12   6       44.30       12.93     26.28 o
   3   1   7     1190.91     1259.92     83.89 o
   5   1   7     1201.74     1190.40     72.20 o
   1   3   7      810.32      741.67     77.26 o
   3   3   7      547.86      592.11     64.68 o
   5   3   7     1756.50     1897.16    107.45 o
   1   5   7       53.47       29.43     29.00 o
   3   5   7      706.98      756.68     60.55 o
   5   5   7       95.90       83.77     29.60 o
   7   5   7     1125.21     1170.47     93.97 o
   1   7   7      200.22      207.95     42.09 o
   3   7   7     2669.55     2684.46    124.03 o
   5   7   7      173.15      267.65     53.12 o
   7   7   7      311.36      256.98     96.49 o
   9   7   7       55.18       43.14     35.58 o
   1   9   7      688.27      602.59     63.76 o
   3   9   7      401.82      415.96     53.85 o
   5   9   7      397.64      383.96     51.48 o
   7   9   7      409.05      418.65     54.92 o
   9   9   7      162.53      148.07     59.51 o
  11   9   7      481.25      529.23     99.25 o
   1  11   7       75.83       78.28     27.14 o
   3  11   7      242.04      310.67     51.08 o
   5  11   7      132.28      178.64     40.45 o
   7  11   7      142.23      113.55     63.76 o
   2   2   8       38.90       62.23     24.30 o
   0   4   8     1020.35     1178.47    109.16 o
   2   4   8       39.10       18.09     15.47 o
   2   6   8      107.79      128.42     28.80 o
   4   6   8     2899.24     3145.58    203.96 o
   6   6   8      178.42       63.65     37.15 o
   0   8   8     2003.76     2091.58    167.61 o
   2   8   8      171.79      136.07     33.81 o
   4   8   8      225.70      287.70     89.67 o
   6   8   8      302.15      202.81     60.17 o
   8   8   8      426.48      375.29     80.59 o
   3   3   9      180.25      108.99     40.05 o
   3   5   9      145.92      200.61     53.77 o
   5   5   9      520.37      644.11     97.85 o
   7   5   9       43.26       81.80     39.50 o
 
